# Supplementary material for: MicroRNA expression profiling of urine exosomes in children with congenital cytomegalovirus infection
Source: Sci Rep. 2024 Mar 5;14:5475. doi: 10.1038/s41598-024-56106-1 (PMC10914720; doi:10.1038/s41598-024-56106-1)
Supplement: Supplementary file 1 — Supplementary Information 1. [file 41598_2024_56106_MOESM1_ESM.xlsx]

## Sheet: Supplementary Table S1
Supplementary Table S1 Significantly differntiated miRNAs (ScCMV vs HC)
	P-value		Fold Change			Normalized Data
systematic_name	p (Corr) ([ScCMV] Vs [HC])	p ([ScCMV] Vs [HC])	FC ([ScCMV] Vs [HC])	Log FC ([ScCMV] Vs [HC])	Regulation ([ScCMV] Vs [HC])	H1	H2	H3	H4	H5	H6	H7	H8	H9	H10	H11	A1	A2	A3	A4	A5	A6	A7	S1	S2	S3	S4	S5	S6	S7	S8	S9	S10	S11
hsa-miR-6812-3p	2.56661e-06	1.64001e-08	14.0309	3.81053	up	-5.17331	-8.50574	-7.41699	-8.88042	-8.13832	-6.74387	-7.55511	-7.77381	-8.3598	-6.06857	-6.519	-4.79281	-7.90364	-5.27405	-4.93523	-6.58356	-4.39139	-4.96394	-2.85126	-2.29265	-1.9924	-3.37817	-4.58707	-4.02889	-3.12941	-3.91573	-2.32908	-5.75218	-4.96221
hsa-miR-6797-3p	2.56661e-06	1.28629e-08	15.0468	3.91138	up	-5.17331	-8.50574	-7.41699	-8.88042	-8.13832	-6.74387	-7.55511	-7.77381	-8.3598	-6.06857	-6.519	-4.79281	-7.90364	-5.27405	-4.93523	-6.58356	-3.73795	-4.69026	-3.88949	-1.40683	-1.50695	-4.6982	-3.49795	-3.32027	-3.5659	-4.36438	-2.17048	-5.2437	-4.44557
hsa-miR-1281	3.01493e-06	3.4434e-08	14.4215	3.85015	up	-5.17331	-8.50574	-7.41699	-8.88042	-8.13832	-6.74387	-7.55511	-7.77381	-8.3598	-6.06857	-6.519	-4.79281	-7.90364	-5.27405	-4.93523	-6.58356	-3.79185	-5.36238	-3.84232	-1.03634	-1.6168	-4.6982	-3.53088	-3.31064	-3.68159	-4.53973	-2.12911	-5.54774	-4.84992
hsa-miR-3162-3p	3.01493e-06	4.81618e-08	16.0281	4.00254	up	-5.17331	-8.50574	-7.41699	-8.88042	-8.13832	-6.74387	-7.55511	-7.77381	-8.3598	-6.06857	-6.519	-4.79281	-7.90364	-5.27405	-4.93523	-6.58356	-3.50919	-4.7269	-4.09642	-0.371804	-1.16131	-4.6982	-2.96594	-3.15612	-3.55092	-4.50248	-1.94716	-5.89974	-4.75693
hsa-miR-6737-3p	3.01493e-06	4.17418e-08	13.8122	3.78787	up	-5.17331	-8.50574	-7.41699	-8.88042	-8.13832	-6.74387	-7.55511	-7.77381	-8.3598	-6.06857	-6.519	-4.79281	-7.90364	-5.27405	-4.93523	-6.58356	-3.82276	-4.78644	-4.09642	-1.78696	-1.45483	-4.6982	-3.77474	-3.19768	-3.47185	-4.34781	-2.02342	-5.93036	-4.68604
hsa-miR-4649-3p	4.73907e-06	9.08447e-08	14.1534	3.82308	up	-5.17331	-8.50574	-7.41699	-8.88042	-8.13832	-6.74387	-7.55511	-7.77381	-8.3598	-6.06857	-6.519	-4.79281	-7.90364	-5.27405	-4.93523	-6.58356	-3.59202	-4.51491	-3.41334	-1.18851	-1.13914	-4.39541	-3.29592	-3.37656	-3.75212	-4.60723	-2.27417	-6.23943	-5.39924
hsa-miR-1234-3p	5.55523e-06	1.24238e-07	12.5955	3.65484	up	-5.17331	-4.91828	-7.41699	-8.88042	-3.83343	-6.74387	-7.55511	-7.77381	-8.3598	-6.06857	-6.519	-4.79281	-7.90364	-5.27405	-4.93523	-6.58356	-3.46872	-4.29785	-3.6148	-1.63171	-1.55315	-3.93986	-3.23412	-2.62818	-2.98813	-3.85436	-1.56964	-4.19778	-3.82766
hsa-miR-6508-5p	1.92449e-05	4.91882e-07	11.236	3.49006	up	-5.17331	-8.50574	-7.41699	-8.88042	-8.13832	-6.74387	-7.55511	-7.77381	-8.3598	-6.06857	-6.519	-4.79281	-7.90364	-5.27405	-4.93523	-6.58356	-3.52995	-4.9291	-3.91626	-1.70841	-1.3064	-4.6982	-3.7797	-3.54352	-4.15593	-5.09816	-2.60901	-6.52944	-5.39924
hsa-miR-4664-3p	2.91086e-05	8.36989e-07	9.61903	3.26589	up	-5.17331	-8.50574	-7.41699	-8.88042	-8.13832	-6.74387	-7.55511	-7.77381	-8.3598	-6.06857	-6.519	-4.79281	-7.90364	-5.27405	-4.93523	-6.58356	-4.10563	-5.36238	-3.04377	-2.53005	-1.76827	-3.76005	-4.24111	-4.02889	-3.64132	-4.62438	-5.93094	-6.24211	-5.39924
hsa-miR-6889-3p	6.55922e-05	2.0956e-06	9.60619	3.26396	up	-5.17331	-8.50574	-7.41699	-8.88042	-3.89705	-6.74387	-7.55511	-7.77381	-8.3598	-6.06857	-6.519	-4.79281	-7.90364	-5.27405	-4.93523	-6.58356	-3.66392	-4.56461	-3.60419	-2.26641	-1.43843	-4.0092	-3.85571	-3.55804	-3.83381	-5.09816	-2.58405	-5.75349	-4.98857
hsa-miR-4313	8.25687e-05	2.90177e-06	10.1127	3.33809	up	-5.17331	-8.50574	-7.41699	-8.88042	-4.42487	-6.74387	-7.55511	-7.77381	-8.3598	-6.06857	-6.519	-4.79281	-7.90364	-5.27405	-4.93523	-6.58356	-3.75731	-4.45303	-4.09642	-1.69747	-0.490809	-4.6982	-3.59031	-3.3904	-3.99765	-5.09816	-2.60901	-5.93284	-5.1012
hsa-miR-6819-3p	0.000118413	4.53981e-06	7.90658	2.98305	up	-5.17331	-8.50574	-7.41699	-4.96949	-4.09299	-6.74387	-7.55511	-7.77381	-8.3598	-6.06857	-6.519	-4.79281	-7.90364	-5.27405	-4.93523	-6.58356	-3.88266	-4.74973	-3.80465	-2.31396	-1.70026	-4.10534	-3.84571	-3.40082	-3.93111	-4.68107	-2.60777	-5.26649	-4.7079
hsa-miR-191-3p	0.000187418	7.78413e-06	7.92994	2.98731	up	-5.17331	-5.18382	-7.41699	-8.88042	-4.16243	-6.74387	-7.55511	-7.77381	-8.3598	-6.06857	-6.519	-4.79281	-7.90364	-5.27405	-4.93523	-6.58356	-3.72767	-4.73326	-4.09642	-2.1306	-1.4629	-4.09145	-3.87758	-3.3463	-4.11567	-4.94361	-2.53053	-5.78082	-4.60081
hsa-miR-6813-3p	0.000369607	1.65319e-05	8.14728	3.02632	up	-5.17331	-8.50574	-7.41699	-8.88042	-4.81639	-6.74387	-7.55511	-7.77381	-8.3598	-6.06857	-6.519	-4.79281	-7.90364	-5.27405	-4.93523	-6.58356	-4.39139	-5.36238	-7.41835	-2.14702	-1.9924	-4.6982	-4.17478	-3.08619	-3.52682	-5.09816	-2.06811	-5.7077	-4.60577
hsa-miR-4749-3p	0.000412468	1.97668e-05	6.82061	2.7699	up	-5.17331	-8.50574	-7.41699	-8.88042	-3.9126	-6.74387	-7.55511	-7.77381	-5.03788	-6.06857	-6.519	-4.79281	-7.90364	-5.27405	-4.93523	-6.58356	-4.39139	-5.12773	-3.92673	-2.75474	-1.9924	-4.6982	-4.3978	-3.88775	-4.15593	-4.21659	-2.60901	-5.58561	-4.89362
hsa-miR-933	0.000459219	2.34745e-05	7.29407	2.86672	up	-5.17331	-8.50574	-7.41699	-8.88042	-8.13832	-6.74387	-7.55511	-7.77381	-8.3598	-6.06857	-6.519	-4.79281	-4.58171	-5.27405	-4.93523	-6.58356	-4.39139	-5.36238	-4.09642	-2.75474	-1.9924	-4.6982	-4.58707	-4.02889	-7.47785	-5.09816	-2.60901	-6.85899	-5.39924
hsa-let-7f-1-3p	0.000497101	2.69991e-05	8.17271	3.03081	up	-5.17331	-8.50574	-7.41699	-8.88042	-8.13832	-6.74387	-7.55511	-7.77381	-8.3598	-6.06857	-6.519	-4.79281	-7.90364	-5.27405	-4.93523	-6.58356	-3.72418	-5.02297	-4.09642	-2.15423	-1.68185	-4.6982	-4.09825	-3.64487	-4.15593	-8.42008	-2.60901	-6.83791	-5.39924
hsa-miR-6763-3p	0.000580476	3.3382e-05	7.04924	2.81747	up	-5.17331	-8.50574	-7.41699	-8.88042	-4.81639	-6.74387	-7.55511	-7.77381	-8.3598	-6.06857	-6.519	-4.79281	-7.90364	-5.27405	-4.93523	-6.58356	-4.24864	-5.36238	-7.41835	-2.44229	-1.90462	-4.6982	-4.35793	-3.67597	-4.15593	-4.93359	-2.60901	-5.6173	-5.00769
hsa-miR-6790-5p	0.000709139	4.72123e-05	8.1164	3.02084	up	-5.17331	-8.50574	-7.41699	-4.7806	-8.13832	-6.74387	-7.55511	-7.77381	-4.18256	-6.06857	-2.73782	-4.79281	-3.7699	-5.27405	-4.93523	-6.58356	-4.39139	-2.97328	-1.51856	-6.07667	-5.31433	-2.31703	-1.76054	-2.12723	-2.25347	-2.96992	-2.45016	-4.7891	-4.27047
hsa-miR-4787-3p	0.000709139	4.64841e-05	6.80539	2.76668	up	-5.17331	-8.50574	-7.41699	-3.77919	-3.95241	-6.74387	-7.55511	-7.77381	-8.3598	-6.06857	-6.519	-4.79281	-7.90364	-5.27405	-4.93523	-6.58356	-3.54336	-4.68634	-3.45407	-2.21176	-1.52505	-3.78162	-3.95601	-3.75176	-4.15593	-5.09816	-2.60901	-5.81588	-5.0551
hsa-miR-1304-3p	0.000709139	4.7578e-05	7.54895	2.91628	up	-5.17331	-8.50574	-7.41699	-8.88042	-4.55993	-6.74387	-7.55511	-7.77381	-8.3598	-6.06857	-6.519	-4.79281	-7.90364	-5.27405	-4.93523	-6.58356	-3.70713	-5.12715	-4.09642	-2.09651	-1.4525	-8.02012	-4.00523	-3.41751	-4.15593	-4.82233	-2.60901	-5.90945	-4.89251
hsa-miR-6800-3p	0.000964654	6.89526e-05	7.01886	2.81124	up	-5.17331	-8.50574	-7.41699	-8.88042	-4.14542	-6.74387	-7.55511	-7.77381	-8.3598	-6.06857	-6.519	-4.79281	-7.90364	-5.27405	-4.93523	-6.58356	-3.80431	-4.80826	-4.09642	-2.21189	-1.5297	-4.6982	-3.91745	-3.66878	-7.47785	-4.91694	-2.60901	-5.99764	-5.09455
hsa-miR-4433b-3p	0.000964654	7.08851e-05	-5.0076	-2.32412	down	-5.17331	-2.76724	-4.04193	-2.43134	-3.6564	-3.42194	-3.15492	-2.32902	-3.53521	-2.74664	-3.10269	-4.79281	-3.40858	-5.27405	-4.93523	-6.58356	-4.39139	-4.49907	-7.41835	-6.07667	-5.31433	-4.26561	-4.58707	-7.35082	-7.47785	-4.8216	-5.93094	-4.82934	-3.85338
hsa-miR-6515-3p	0.00102241	7.83958e-05	5.37304	2.42574	up	-5.17331	-4.46562	-4.09506	-5.0079	-2.94816	-6.74387	-7.55511	-7.77381	-5.03788	-6.06857	-6.519	-4.79281	-4.58171	-5.27405	-4.93523	-6.58356	-3.56629	-4.18706	-3.73592	-2.75474	-1.72821	-3.75465	-3.67457	-2.83006	-2.92584	-3.68175	-1.5608	-4.3203	-3.73832
hsa-miR-4635	0.00105194	8.40207e-05	7.83063	2.96913	up	-5.17331	-8.50574	-7.41699	-8.88042	-8.13832	-6.74387	-7.55511	-7.77381	-8.3598	-6.06857	-6.519	-4.79281	-4.58171	-5.27405	-4.93523	-6.58356	-7.71331	-5.36238	-1.43779	-6.07667	-5.31433	-2.14208	-7.909	-7.35082	-2.2245	-2.80637	-2.60901	-5.20472	-5.39924
hsa-miR-4695-5p	0.0020878	0.000173428	9.86931	3.30295	up	-5.17331	-8.50574	-7.41699	-4.97529	-8.13832	-6.74387	-7.55511	-7.77381	-0.461712	-6.06857	-6.519	-4.79281	-7.90364	-5.27405	-4.93523	-6.58356	-7.71331	-1.40758	-2.5412	0.640907	-5.31433	-2.80141	-1.7069	0.811618	-3.02475	-3.79547	-5.93094	-5.34423	-3.99257
hsa-miR-1238-3p	0.00214345	0.000184899	5.28473	2.40183	up	-5.17331	-5.18382	-4.09506	-5.51601	-3.62575	-6.74387	-7.55511	-7.77381	-8.3598	-6.06857	-6.519	-4.79281	-7.90364	-5.27405	-4.93523	-6.58356	-3.64061	-4.63455	-4.09642	-1.88329	-1.44951	-4.60297	-3.77889	-3.41357	-3.75981	-4.69905	-2.60901	-5.39831	-4.50314
hsa-miR-6880-3p	0.0021769	0.000194738	5.5834	2.48115	up	-5.17331	-8.50574	-7.41699	-8.88042	-8.13832	-6.74387	-7.55511	-7.77381	-8.3598	-6.06857	-6.519	-4.79281	-7.90364	-5.27405	-4.93523	-6.58356	-7.71331	-8.68431	-7.41835	-2.42821	-5.31433	-8.02012	-4.41113	-3.77439	-4.15593	-5.09816	-2.60901	-5.76955	-4.84315
hsa-miR-487a-3p	0.00250699	0.000232277	8.99184	3.16862	up	-5.17331	-8.50574	-7.41699	-8.88042	-8.13832	-6.74387	-7.55511	-7.77381	-8.3598	-6.06857	-3.19707	-4.79281	-4.04277	-5.27405	-4.93523	-3.26164	-7.71331	-4.49276	-0.696162	-6.07667	-5.31433	-1.49905	-7.909	-7.35082	-1.48724	-2.04641	-1.29162	-4.60964	-4.67729
hsa-let-7b-3p	0.00261256	0.000250405	6.40127	2.67836	up	-5.17331	-8.50574	-7.41699	-8.88042	-8.13832	-6.74387	-7.55511	-7.77381	-8.3598	-6.06857	-6.519	-4.79281	-7.90364	-5.27405	-4.93523	-6.58356	-3.85813	-5.36238	-4.09642	-2.18964	-1.74079	-4.6982	-4.15388	-4.02889	-7.47785	-8.42008	-2.60901	-6.85899	-5.39924
hsa-miR-1290	0.00411702	0.000407756	7.87667	2.97759	up	-5.17331	-8.50574	-7.41699	-8.88042	-8.13832	-6.74387	-7.55511	-7.77381	-8.3598	-2.1647	-3.19707	-4.79281	-7.90364	-5.27405	-4.93523	-6.58356	-3.72701	-5.36238	-2.64715	-6.07667	-1.9924	-4.09185	-4.54276	-2.51564	-3.34239	-2.5542	-2.60901	-2.06247	-8.72116
hsa-miR-6069	0.00425252	0.00044034	4.60826	2.20422	up	-5.17331	-4.5409	-4.09506	-4.50167	-2.72991	-6.74387	-7.55511	-7.77381	-4.73378	-6.06857	-6.519	-4.79281	-4.58171	-5.27405	-4.93523	-6.58356	-3.48006	-4.41313	-3.70481	-1.77908	-1.34445	-3.75744	-3.62361	-3.18377	-3.40589	-4.43991	-2.24434	-4.67611	-4.02915
hsa-miR-6870-3p	0.00425252	0.000448348	5.91644	2.56473	up	-5.17331	-8.50574	-7.41699	-8.88042	-8.13832	-6.74387	-7.55511	-7.77381	-8.3598	-6.06857	-6.519	-4.79281	-7.90364	-5.27405	-4.93523	-6.58356	-4.39139	-5.36238	-4.09642	-2.75474	-1.9924	-8.02012	-4.58707	-4.02889	-4.15593	-5.09816	-2.60901	-6.85899	-8.72116
hsa-miR-584-5p	0.00476275	0.00051736	6.53547	2.70829	up	-5.17331	-3.39915	-2.41884	-4.00199	-8.13832	-3.42194	-7.55511	-7.77381	-4.35535	-2.18558	-2.35111	-4.79281	-3.64718	-1.95212	-4.93523	-2.62007	-2.85084	-3.01498	0.113626	-2.26803	-0.325186	-0.567351	-3.90066	-2.73829	-0.709527	-1.59259	-0.914375	-4.03638	-4.04455
hsa-miR-4725-5p	0.00578988	0.000647431	5.57785	2.47971	up	-5.17331	-8.50574	-7.41699	-8.88042	-8.13832	-6.74387	-7.55511	-7.77381	-8.3598	-6.06857	-6.519	-4.79281	-7.90364	-5.27405	-4.93523	-6.58356	-3.81697	-5.15282	-4.09642	-1.59872	-1.67012	-4.6982	-3.80943	-3.89814	-7.47785	-8.42008	-5.93094	-6.85899	-5.39924
hsa-miR-4463	0.00954272	0.00109757	-4.12416	-2.0441	down	-1.0651	-3.56887	-0.69292	0.331972	-0.253492	-0.3253	-3.58676	-0.988803	-1.6094	-0.0898957	-0.809958	-4.79281	-0.458468	-1.50388	-1.6133	-0.433752	-1.93778	-1.99212	-2.77138	-6.07667	-5.31433	-2.23936	-4.14751	-3.29199	-2.31364	-2.66803	-2.60901	-2.36534	-1.34637
hsa-miR-485-3p	0.0097596	0.00118307	5.36322	2.4231	up	-5.17331	-8.50574	-7.41699	-8.88042	-8.13832	-6.74387	-7.55511	-7.77381	-8.3598	-6.06857	-6.519	-4.79281	-7.90364	-5.27405	-4.93523	-6.58356	-7.71331	-8.68431	-2.23644	-2.75474	-5.31433	-3.34497	-7.909	-7.35082	-3.67848	-3.79355	-2.60901	-6.76833	-8.72116
hsa-miR-4739	0.0097596	0.00118487	-5.17449	-2.37142	down	-0.396814	-1.69053	-0.89346	-0.210821	-0.117717	0.409294	-3.55298	0.948836	-1.76332	0.110153	-0.195351	-1.47089	0.477039	-0.387666	-0.517408	-1.09171	-2.03513	-3.24095	-3.98906	-6.07667	-1.9924	-0.76181	-4.58707	-7.35082	-2.55969	-2.19483	-1.95106	-0.621015	-1.35389
hsa-miR-1246	0.0103092	0.00128453	10.9631	3.45459	up	0.591842	-3.73679	-7.41699	-8.88042	-8.13832	-0.754376	-1.83467	-1.78429	-1.16233	2.35885	1.59685	0.715384	-1.6118	1.12868	2.35596	1.0674	-0.491186	-1.22535	1.69501	0.089015	1.85028	0.623331	-0.992372	1.39358	1.96127	3.491	0.958281	0.0842881	-2.31387
hsa-miR-6777-3p	0.0112687	0.00144009	4.07062	2.02525	up	-5.17331	-8.50574	-7.41699	-8.88042	-4.34881	-6.74387	-7.55511	-7.77381	-8.3598	-6.06857	-6.519	-4.79281	-7.90364	-5.27405	-4.93523	-6.58356	-4.39139	-5.36238	-7.41835	-6.07667	-1.9924	-4.6982	-4.41532	-4.02889	-4.15593	-5.09816	-5.93094	-5.8536	-5.39924
hsa-miR-324-3p	0.0138061	0.0018944	6.91681	2.79011	up	-5.17331	-5.18382	-7.41699	-8.88042	-8.13832	-3.42194	-7.55511	-7.77381	-4.37909	-2.74664	-2.34478	-4.79281	-3.35786	-5.27405	-4.93523	-2.51321	-7.71331	-3.58827	-0.137733	-6.07667	-1.9924	-0.95281	-7.909	-4.02889	-0.903868	-1.48851	-0.759127	-3.88532	-4.18871
hsa-miR-33b-3p	0.0138061	0.00186075	3.92398	1.97232	up	-5.17331	-8.50574	-7.41699	-8.88042	-4.81639	-6.74387	-7.55511	-7.77381	-8.3598	-6.06857	-6.519	-4.79281	-7.90364	-5.27405	-4.93523	-6.58356	-4.39139	-5.36238	-4.09642	-6.07667	-1.9924	-4.6982	-4.58707	-4.02889	-7.47785	-5.09816	-5.93094	-6.73167	-5.39924
hsa-miR-4769-5p	0.0138061	0.00189669	5.25693	2.39422	up	-5.17331	-4.15923	-7.41699	-8.88042	-8.13832	-6.74387	-7.55511	-7.77381	-4.61685	-6.06857	-6.519	-4.79281	-4.07915	-5.27405	-1.6133	-6.58356	-3.13231	-4.90636	-2.3303	-6.07667	-1.88887	-2.88748	-7.909	-3.86247	-3.05308	-3.22242	-2.49652	-4.26107	-8.72116
hsa-miR-4689	0.0152568	0.00214473	-4.27448	-2.09575	down	-5.17331	-1.66773	-1.64889	-2.03307	-1.89082	-2.95537	-3.63307	-2.60617	-1.53375	-2.74664	-2.16475	-4.79281	-2.80212	-5.27405	-4.93523	-2.56579	-3.66458	-3.70339	-4.09642	-6.07667	-5.31433	-2.37902	-7.909	-7.35082	-3.49097	-3.91619	-5.93094	-2.88178	-1.76065
hsa-miR-634	0.015621	0.00224583	3.90519	1.96539	up	-5.17331	-8.50574	-7.41699	-8.88042	-8.13832	-6.74387	-7.55511	-7.77381	-8.3598	-6.06857	-6.519	-4.79281	-7.90364	-5.27405	-4.93523	-6.58356	-7.71331	-5.36238	-4.04526	-6.07667	-5.31433	-4.6982	-4.58707	-7.35082	-4.15593	-5.09816	-2.60901	-6.85899	-8.72116
hsa-miR-6785-3p	0.0173215	0.00254565	4.15996	2.05657	up	-5.17331	-8.50574	-7.41699	-8.88042	-8.13832	-6.74387	-7.55511	-7.77381	-8.3598	-6.06857	-6.519	-4.79281	-7.90364	-5.27405	-4.93523	-6.58356	-7.71331	-8.68431	-7.41835	-2.75474	-5.31433	-8.02012	-7.909	-3.48852	-4.15593	-5.09816	-2.60901	-6.85899	-4.88553
hsa-miR-7106-5p	0.0183023	0.00274827	3.08222	1.62397	up	-1.85139	-2.65892	-4.09506	-4.34471	-4.81639	-3.29472	-0.849627	-2.78318	-2.71915	-2.59802	-1.97916	-4.79281	-1.92715	-1.95212	-1.43966	-2.36395	-2.22003	-1.3388	-1.66372	-2.21233	-0.325045	-2.26748	-0.354011	0.294144	-1.30384	-1.29733	-1.59753	-1.3627	-2.03682
hsa-miR-1287-5p	0.0187978	0.00288273	5.12099	2.35642	up	-5.17331	-4.77097	-7.41699	-8.88042	-8.13832	-6.74387	-7.55511	-7.77381	-4.37141	-6.06857	-6.519	-4.79281	-4.58171	-5.27405	-4.93523	-6.58356	-7.71331	-4.36878	-1.93029	-6.07667	-1.9924	-2.47994	-7.909	-4.02889	-2.40546	-3.29169	-2.38665	-6.26898	-8.72116
hsa-miR-8077	0.02173	0.00340181	4.25109	2.08783	up	-5.17331	-8.50574	-7.41699	-8.88042	-8.13832	-6.74387	-7.55511	-7.77381	-8.3598	-6.06857	-6.519	-4.79281	-4.58171	-5.27405	-4.93523	-6.58356	-7.71331	-8.68431	-2.47113	-6.07667	-5.31433	-3.40189	-7.909	-7.35082	-3.61404	-4.01612	-2.60901	-6.6846	-8.72116
hsa-miR-6802-5p	0.0218268	0.0034867	-3.83517	-1.93929	down	-1.67186	-5.18382	-0.232596	-1.41069	1.94154	-1.11419	-0.780914	-3.40906	-1.38256	-2.45574	-1.98343	-4.79281	-3.718	-1.7472	-0.258762	-1.72014	-3.14852	-2.61287	-4.09642	-6.07667	-5.31433	-3.71012	-2.77259	-3.55508	-2.44184	-3.641	-2.60901	-1.62572	-3.17275
hsa-miR-6798-3p	0.0225849	0.0037334	3.5761	1.83839	up	-5.17331	-8.50574	-7.41699	-8.88042	-4.81639	-6.74387	-7.55511	-7.77381	-8.3598	-6.06857	-6.519	-4.79281	-7.90364	-5.27405	-4.93523	-6.58356	-7.71331	-8.68431	-7.41835	-6.07667	-5.31433	-8.02012	-4.58707	-4.02889	-4.15593	-5.09816	-2.60901	-5.5854	-4.69683
hsa-miR-1825	0.0225849	0.00375212	4.67765	2.22578	up	-5.17331	-8.50574	-7.41699	-8.88042	-8.13832	-6.74387	-7.55511	-7.77381	-8.3598	-6.06857	-6.519	-4.79281	-7.90364	-5.27405	-4.93523	-6.58356	-3.84089	-5.07942	-7.41835	-1.34111	-1.59671	-4.6982	-3.78199	-3.72786	-4.15593	-8.42008	-5.93094	-6.85899	-8.72116
hsa-miR-3610	0.0244392	0.00413826	-4.60081	-2.20189	down	-5.17331	-1.47293	-2.79143	-1.43064	-2.66328	-6.74387	-7.55511	-2.49948	-4.38626	-2.74664	-6.519	-4.79281	-2.46973	-5.27405	-4.93523	-6.58356	-7.71331	-5.36238	-7.41835	-6.07667	-5.31433	-3.60469	-7.909	-7.35082	-7.47785	-3.93686	-5.93094	-4.46201	-8.72116
hsa-miR-4433a-5p	0.0246132	0.00424637	3.10195	1.63317	up	-5.17331	-5.18382	-4.09506	-5.55849	-3.91558	-6.74387	-4.23318	-7.77381	-5.03788	-6.06857	-6.519	-4.79281	-7.90364	-5.27405	-4.93523	-6.58356	-4.39139	-4.95553	-4.09642	-2.22295	-1.9924	-4.6982	-4.10708	-4.02889	-3.68345	-4.40563	-2.60901	-5.24653	-5.24708
hsa-miR-572	0.0262899	0.00461963	-3.81822	-1.9329	down	-5.17331	-3.11573	-1.82401	-2.43384	-3.31069	-3.42194	-7.55511	-3.81057	-5.03788	-6.06857	-6.519	-4.79281	-3.32842	-5.27405	-4.93523	-6.58356	-7.71331	-8.68431	-4.09642	-6.07667	-5.31433	-4.6982	-7.909	-7.35082	-7.47785	-5.09816	-5.93094	-6.85899	-8.72116
hsa-miR-1237-3p	0.0274162	0.00491542	3.55692	1.83063	up	-5.17331	-8.50574	-7.41699	-8.88042	-4.81639	-6.74387	-7.55511	-7.77381	-8.3598	-6.06857	-6.519	-4.79281	-7.90364	-5.27405	-4.93523	-6.58356	-7.71331	-8.68431	-7.41835	-6.07667	-1.9924	-8.02012	-4.58707	-3.79078	-4.15593	-5.09816	-5.93094	-5.72379	-4.88188
hsa-miR-4417	0.0274162	0.00502581	-3.89948	-1.96328	down	-5.17331	-8.50574	-4.09506	-2.85143	-2.37017	-3.42194	-4.23318	-2.17997	-3.32245	-2.74664	-3.19707	-4.79281	-1.92591	-5.27405	-4.93523	-6.58356	-7.71331	-5.36238	-7.41835	-6.07667	-5.31433	-8.02012	-4.58707	-7.35082	-7.47785	-3.75044	-5.93094	-3.13612	-4.63035
hsa-miR-659-3p	0.0274162	0.00508032	-3.71747	-1.89432	down	-5.17331	-4.70127	-3.30949	-5.26963	-1.47681	-2.83587	-2.0893	-3.77938	-3.22128	-6.06857	-6.519	-4.79281	-7.90364	-5.27405	-4.93523	-6.58356	-7.71331	-4.20475	-7.41835	-6.07667	-5.31433	-8.02012	-7.909	-4.02889	-7.47785	-4.23465	-5.93094	-3.4714	-5.39924
hsa-miR-5196-5p	0.0275866	0.00522371	-4.22945	-2.08047	down	-0.960737	-0.045064	-0.420256	-1.76844	0.146527	-1.23377	-2.41797	-2.13581	-3.00806	-1.49984	-1.55112	-1.09579	-3.37663	-1.46796	-1.49383	-1.21769	-3.65732	-2.15744	-1.77134	-6.07667	-1.22234	-2.29835	-7.909	-7.35082	-1.17466	-2.65307	-1.40428	-2.61978	-3.2994
hsa-miR-623	0.0275866	0.00528817	3.50882	1.81098	up	-5.17331	-8.50574	-7.41699	-8.88042	-8.13832	-6.74387	-7.55511	-7.77381	-8.3598	-6.06857	-6.519	-4.79281	-7.90364	-5.27405	-4.93523	-6.58356	-7.71331	-8.68431	-4.09642	-6.07667	-5.31433	-4.6982	-7.909	-2.35431	-4.15593	-5.09816	-5.93094	-6.85899	-8.72116
hsa-miR-1228-3p	0.02856	0.00556601	2.97703	1.57387	up	-5.17331	-3.86482	-3.16184	-3.77965	-2.06579	-6.74387	-3.80831	-4.45188	-4.10302	-6.06857	-6.519	-4.79281	-4.58171	-5.27405	-4.93523	-6.58356	-3.39587	-3.95846	-3.40015	-2.13599	-1.50011	-3.25856	-3.26469	-2.91356	-3.05237	-3.6411	-1.96132	-3.85722	-3.44238
hsa-miR-4728-5p	0.0295381	0.00585101	5.29087	2.4035	up	-5.17331	-8.50574	-7.41699	-8.88042	-8.13832	-3.42194	-7.55511	-3.91631	-8.3598	-6.06857	-2.88345	-4.79281	-4.58171	-5.27405	-4.93523	-6.58356	-4.39139	-3.88936	-2.58465	-2.74493	-0.302655	-4.11832	-7.909	-2.11946	-3.20105	-4.35036	-2.60901	-5.22081	-8.72116
hsa-miR-8089	0.0308515	0.00620972	3.9195	1.97067	up	-5.17331	-5.18382	-7.41699	-4.67808	-4.81639	-6.74387	-7.55511	-7.77381	-0.694164	-6.06857	-3.19707	-4.79281	-4.58171	-5.27405	-4.93523	-3.26164	-4.24711	-3.45728	-2.76512	-6.07667	-5.31433	-3.02621	-1.1052	-3.37245	-3.01591	-3.48887	-1.97436	-4.56866	-2.91604
hsa-miR-6892-3p	0.0338797	0.00692748	3.31956	1.73099	up	-5.17331	-8.50574	-7.41699	-8.88042	-8.13832	-6.74387	-7.55511	-7.77381	-8.3598	-6.06857	-6.519	-4.79281	-7.90364	-5.27405	-4.93523	-6.58356	-7.71331	-8.68431	-7.41835	-6.07667	-5.31433	-8.02012	-7.909	-4.02889	-4.15593	-5.09816	-2.47079	-6.80164	-4.80016
hsa-miR-6766-3p	0.0367195	0.00786007	3.0797	1.62279	up	-5.17331	-4.69694	-7.41699	-5.15408	-3.23697	-6.74387	-7.55511	-7.77381	-5.03788	-6.06857	-6.519	-4.79281	-7.90364	-5.27405	-4.93523	-6.58356	-7.71331	-4.80571	-7.41835	-2.75474	-5.31433	-4.6982	-4.32545	-3.57523	-3.62859	-4.43603	-2.60901	-4.60012	-4.16578
hsa-miR-6778-5p	0.0367195	0.00780855	4.87376	2.28504	up	-5.17331	-2.14076	-7.41699	-8.88042	-8.13832	-6.74387	-2.21775	-7.77381	-3.43063	-6.06857	-6.519	-4.79281	-3.4948	-5.27405	-4.93523	-6.58356	-3.92327	-2.96395	-2.70048	-6.07667	-1.95849	-2.81632	-1.56553	-1.09133	-2.58461	-3.65831	-2.60901	-5.58613	-8.72116
hsa-miR-6768-5p	0.0367195	0.0076563	-3.70422	-1.88917	down	-5.17331	-8.50574	-3.87452	-2.7058	-3.54772	-3.42194	-7.55511	-3.86224	-4.34365	-2.74664	-3.19707	-4.79281	-3.31711	-5.27405	-4.93523	-6.58356	-7.71331	-8.68431	-7.41835	-6.07667	-5.31433	-8.02012	-7.909	-7.35082	-4.15593	-8.42008	-5.93094	-5.37931	-3.73905
hsa-miR-6861-3p	0.0383576	0.00833328	4.01912	2.00688	up	-5.17331	-8.50574	-7.41699	-8.88042	-8.13832	-6.74387	-7.55511	-7.77381	-8.3598	-6.06857	-6.519	-4.79281	-7.90364	-5.27405	-4.93523	-6.58356	-7.71331	-5.36238	-4.09642	-2.24723	-5.31433	-8.02012	-4.58707	-4.02889	-4.15593	-5.09816	-2.60901	-10.1809	-8.72116
hsa-miR-4769-3p	0.039667	0.00874449	3.56861	1.83536	up	-5.17331	-5.18382	-4.09506	-5.55849	-8.13832	-6.74387	-7.55511	-7.77381	-8.3598	-6.06857	-6.519	-4.79281	-7.90364	-5.27405	-4.93523	-6.58356	-7.71331	-5.36238	-7.41835	-1.91465	-1.9924	-8.02012	-4.58707	-3.86506	-4.15593	-5.09816	-2.60901	-5.92018	-5.39924
hsa-miR-4443	0.0409759	0.00916395	-3.6225	-1.85698	down	0.31065	-0.661249	0.701216	2.08805	-3.57097	3.1259	-0.540844	2.1813	-0.696889	0.789389	1.65709	1.10609	0.547362	-0.673846	-1.21989	1.6493	0.0999126	0.756835	-0.130415	0.702768	-1.9924	-2.4357	-3.46956	0.0493383	-0.703429	-0.390147	-0.367442	-1.2706	-5.03559
hsa-miR-6858-5p	0.0436931	0.00991121	3.39592	1.7638	up	-5.17331	-3.10167	-7.41699	-4.21656	-8.13832	-6.74387	-7.55511	-3.63173	-3.05905	-6.06857	-6.519	-4.79281	-3.79222	-5.27405	-4.93523	-6.58356	-3.36417	-3.4182	-3.00527	-6.07667	-5.31433	-2.53123	-1.54539	-3.19788	-2.75008	-4.24332	-5.93094	-4.36024	-3.26699
